# Supplementary material for: Impact of Metacognitive and Psychological Factors in Learning-Induced Plasticity of Resting State Networks
Source: Biology (Basel). 2022 Jun 10;11(6):896. doi: 10.3390/biology11060896 (PMC9219664; doi:10.3390/biology11060896)
Supplement: Supplementary file 1 [file biology-11-00896-s001.zip]

Archive with 1 entries (1 files):
- biology-1730661-supplementary.pdf
